# Supplementary material for: Nutritional Assessment of the Healthy Eating Plate as Graphic Tool from Food Dietary Guidelines
Source: Foods. 2025 Sep 29;14(19):3377. doi: 10.3390/foods14193377 (PMC12523437; doi:10.3390/foods14193377)
Supplement: Supplementary file 1 [file foods-14-03377-s001.zip]

Archive with 1 entries (1 files):
- foods-3822963-supplementary.pdf
